# Supplementary material for: Filtering cells with high mitochondrial content depletes viable metabolically altered malignant cell populations in cancer single-cell studies
Source: Genome Biol. 2025 Apr 9;26:91. doi: 10.1186/s13059-025-03559-w (PMC11983838; doi:10.1186/s13059-025-03559-w)
Supplement: Supplementary file 1 — Additional File 1: Supplementary Tables S1 and S2. The file contains descriptions of the mitochondrial genes included in each dataset used in the study, as well as expression of the oxidative phosphorylation program. [file 13059_2025_3559_MOESM1_ESM.xlsx]

## Sheet: Supplementary Table S1
Supplementary Table S1: Mitochondrial genes estimated in each dataset. We indicate the mitochondrial genes detected in each dataset, used to estimate the percentage of mitochondrial counts, as well as the % of total protein-coding, transfer, and ribosomal mitochondrial genes detected.
Dataset	List of MT genes used	N of MT genes used	% of protein coding (n=13)	% of transfer RNA (n=22)	% of ribosomal RNA (n=2)
Visium HD Breast Fresh	MT-ND1, MT-ND2, MT-CO2, MT-ATP6, MT-CO3, MT-ND3, MT-ND4L, MT-ND4, MT-ND5, MT-ND6, MT-CYB	11	0.85	0	0
Visium HD Lung FFPE	MT-ND1, MT-ND2, MT-CO2, MT-ATP6, MT-CO3, MT-ND3, MT-ND4L, MT-ND4, MT-ND5, MT-ND6, MT-CYB	11	0.85	0	0
SCLC Chan	MT-ND6, MT-CO2, MT-CYB, MT-ND2, MT-ND5, MT-CO1, MT-ND3, MT-ND4, MT-ND1, MT-ATP6, MT-CO3, MT-ND4L, MT-ATP8	13	1	0	0
Pancreas Steele	MT-ND6, MT-CO2, MT-CYB, MT-ND2, MT-ND5, MT-CO1, MT-ND3, MT-ND4, MT-ND1, MT-ATP6, MT-CO3, MT-ND4L, MT-ATP8	13	1	0	0
Met. Pancreas Raghavan	MT-ATP6, MT-ATP8, MT-CO1, MT-CO2, MT-CO3, MT-CYB, MT-ND1, MT-ND2, MT-ND3, MT-ND4, MT-ND4L, MT-ND5, MT-ND6, MT-RNR1, MT-RNR2, MT-TF, MT-TL1, MT-TP, MT-TS2, MT-TT, MT-TV, MT-TY	22	1	0.32	1
RCC Bi	MT-RNR1, MT-TV, MT-RNR2, MT-TL1, MT-ND1, MT-TI, MT-TM, MT-ND2, MT-CO1, MT-CO2, MT-ATP8, MT-ATP6, MT-CO3, MT-ND3, MT-ND4L, MT-ND4, MT-ND5, MT-ND6, MT-CYB, MT-TP	20	1	0.23	1
Breast Wu	MT-ND6, MT-CO2, MT-CYB, MT-ND2, MT-ND5, MT-CO1, MT-ND3, MT-ND4, MT-ND1, MT-ATP6, MT-CO3, MT-ND4L, MT-ATP8	13	1	0	0
Uveal Melanoma Durante	MT-ND6, MT-CO2, MT-CYB, MT-ND2, MT-ND5, MT-CO1, MT-ND3, MT-ND4, MT-ND1, MT-ATP6, MT-CO3, MT-ND4L, MT-ATP8	13	1	0	0
LUAD Bischoff	MT-ND6, MT-CO2, MT-CYB, MT-ND2, MT-ND5, MT-CO1, MT-ND3, MT-ND4, MT-ND1, MT-ATP6, MT-CO3, MT-ND4L, MT-ATP8	13	1	0	0
Kuramochi single cell lineage tracking	MT-TF, MT-RNR1, MT-TV, MT-RNR2, MT-TL1, MT-ND1, MT-TI, MT-TQ, MT-TM, MT-ND2, MT-TW, MT-TA, MT-TN, MT-TC, MT-TY, MT-CO1, MT-TS1, MT-TD, MT-CO2, MT-TK, MT-ATP8, MT-ATP6, MT-CO3, MT-TG, MT-ND3, MT-TR, MT-ND4L, MT-ND4, MT-TH, MT-TS2, MT-TL2, MT-ND5, MT-ND6, MT-TE, MT-CYB, MT-TT, MT-TP	37	1	1	1
MDAMB468 single cell lineage tracking	MT-ND1, MT-ND2, MT-CO1, MT-CO2, MT-ATP8, MT-ATP6, MT-CO3, MT-ND3, MT-ND4L, MT-ND4, MT-ND5, MT-ND6, MT-CYB	13	1	0	0

## Sheet: Supplementary Table S2
Supplementary Table S2: Expression of oxidative phosphorylation (OXPHOS) in the HighMT versus LowMT population. OXPHOS is scored in metacells and the median for the HighMT and LowMT population, the difference in medians, and the p-value and FDR-corrected q-value for the difference computed with a Mann-Whitney U test are indicated for each cancer type.
	Melanoma	SCLC	Pancreas	MetPancreas	RCC	Breast
Median_High	0.554	0.713	0.584	0.313	0.774	0.666
Median_Low	0.585	0.714	0.593	0.249	0.574	0.68
Diff	-0.031	-0.001	-0.009	0.064	0.2	-0.015
p-value	0	0.357	0.13	0.001	0	0.163
q-value	0	0.391	0.177	0.004	0	0.255
